# Supplementary material for: Whole-Exome Sequencing Identified Genes Responsible for Thoracic Aortic Aneurysms and Dissections in three Chinese Families
Source: Front Genet. 2022 Jun 8;13:910932. doi: 10.3389/fgene.2022.910932 (PMC9215720; doi:10.3389/fgene.2022.910932)
Supplement: Supplementary file 1 [file Table2.XLSX]

## Sheet: Supp.Table2 Enrichment result
ONTOLOGY	ID	Description	GeneRatio	BgRatio	pvalue	p.adjust	qvalue	geneID	Count
BP	GO:0030198	extracellular matrix organization	6/8	368/18670	1.52537859644275e-09	9.10651022076323e-07	3.11498366010415e-07	1287/1281/2201/4851/10516/2200	6
BP	GO:0043062	extracellular structure organization	6/8	422/18670	3.46944143804549e-09	1.03562826925658e-06	3.5424823104254e-07	1287/1281/2201/4851/10516/2200	6
BP	GO:0007178	transmembrane receptor protein serine/threonine kinase signaling pathway	4/8	349/18670	7.91799519542413e-06	0.00105305735789957	0.000360210045724266	1281/2201/4851/2200	4
BP	GO:1900115	extracellular regulation of signal transduction	2/8	11/18670	8.81957586180547e-06	0.00105305735789957	0.000360210045724266	2201/2200	2
BP	GO:1900116	extracellular negative regulation of signal transduction	2/8	11/18670	8.81957586180547e-06	0.00105305735789957	0.000360210045724266	2201/2200	2
BP	GO:0090101	negative regulation of transmembrane receptor protein serine/threonine kinase signaling pathway	3/8	126/18670	1.63974222765808e-05	0.00163154351651979	0.000558087705553803	2201/4851/2200	3
BP	GO:0072109	glomerular mesangium development	2/8	16/18670	1.92221010570071e-05	0.00163937061871903	0.000560765053392387	59/4851	2
BP	GO:0090288	negative regulation of cellular response to growth factor stimulus	3/8	166/18670	3.74114376597623e-05	0.00279182853535976	0.000954976171841302	2201/4851/2200	3
BP	GO:0072012	glomerulus vasculature development	2/8	25/18670	4.79626384160836e-05	0.00294909939640166	0.00100877242863779	59/4851	2
BP	GO:0061437	renal system vasculature development	2/8	27/18670	5.60922338598853e-05	0.00294909939640166	0.00100877242863779	59/4851	2
BP	GO:0061440	kidney vasculature development	2/8	27/18670	5.60922338598853e-05	0.00294909939640166	0.00100877242863779	59/4851	2
BP	GO:0085029	extracellular matrix assembly	2/8	28/18670	6.03940733230474e-05	0.00294909939640166	0.00100877242863779	4851/10516	2
BP	GO:0007179	transforming growth factor beta receptor signaling pathway	3/8	199/18670	6.42182448127665e-05	0.00294909939640166	0.00100877242863779	1281/2201/2200	3
BP	GO:0048048	embryonic eye morphogenesis	2/8	34/18670	8.95172583113718e-05	0.00377790334634463	0.0012922740883203	2201/2200	2
BP	GO:0035909	aorta morphogenesis	2/8	35/18670	9.49221946317745e-05	0.00377790334634463	0.0012922740883203	1281/4851	2
BP	GO:0090092	regulation of transmembrane receptor protein serine/threonine kinase signaling pathway	3/8	241/18670	0.0001133997394093	0.00423122777670949	0.0014473387793029	2201/4851/2200	3
BP	GO:0071560	cellular response to transforming growth factor beta stimulus	3/8	249/18670	0.000124919675693313	0.00438688508170046	0.0015005831012076	1281/2201/2200	3
BP	GO:0071559	response to transforming growth factor beta	3/8	255/18670	0.000134044785336178	0.00444581871364989	0.0015207420090771	1281/2201/2200	3
BP	GO:0035850	epithelial cell differentiation involved in kidney development	2/8	44/18670	0.000150627382852444	0.00473287092436363	0.00161893142788776	59/4851	2
BP	GO:0061383	trabecula morphogenesis	2/8	47/18670	0.000172012151748501	0.00483963176362839	0.00165545016687632	2201/4851	2
BP	GO:0001822	kidney development	3/8	278/18670	0.000173048062015658	0.00483963176362839	0.00165545016687632	59/4851/2200	3
BP	GO:0048562	embryonic organ morphogenesis	3/8	288/18670	0.000192085143051554	0.00483963176362839	0.00165545016687632	2201/4851/2200	3
BP	GO:0090287	regulation of cellular response to growth factor stimulus	3/8	292/18670	0.000200066893990923	0.00483963176362839	0.00165545016687632	2201/4851/2200	3
BP	GO:0072001	renal system development	3/8	293/18670	0.00020209559816872	0.00483963176362839	0.00165545016687632	59/4851/2200	3
BP	GO:0030514	negative regulation of BMP signaling pathway	2/8	52/18670	0.000210771232586831	0.00483963176362839	0.00165545016687632	4851/2200	2
BP	GO:0072132	mesenchyme morphogenesis	2/8	52/18670	0.000210771232586831	0.00483963176362839	0.00165545016687632	59/4851	2
BP	GO:0061005	cell differentiation involved in kidney development	2/8	54/18670	0.000227363730806188	0.00502726471449238	0.001719632116039	59/4851	2
BP	GO:0035904	aorta development	2/8	58/18670	0.000262410903160902	0.00559497532810923	0.00191382388019605	1281/4851	2
BP	GO:0001655	urogenital system development	3/8	330/18670	0.000286905805167243	0.00590630226499462	0.00202031674056062	59/4851/2200	3
BP	GO:0032835	glomerulus development	2/8	62/18670	0.000299935589379995	0.00596871822866191	0.00204166681893751	59/4851	2
BP	GO:0046579	positive regulation of Ras protein signal transduction	2/8	64/18670	0.000319624982379891	0.00604818541770394	0.00206884945963954	1281/4851	2
BP	GO:0010721	negative regulation of cell development	3/8	344/18670	0.00032419084316001	0.00604818541770394	0.00206884945963954	1281/4851/2200	3
BP	GO:0031589	cell-substrate adhesion	3/8	354/18670	0.000352664113471682	0.00638001441644225	0.00218235527953768	1281/4851/10516	3
BP	GO:0051057	positive regulation of small GTPase mediated signal transduction	2/8	71/18670	0.000393391121922101	0.00690748528786748	0.00236278258987268	1281/4851	2
BP	GO:0048844	artery morphogenesis	2/8	76/18670	0.000450689303099767	0.00768747182715888	0.00262958570831142	1281/4851	2
BP	GO:0030512	negative regulation of transforming growth factor beta receptor signaling pathway	2/8	81/18670	0.000511813337292678	0.00844175887509448	0.00288759802833171	2201/2200	2
BP	GO:0060415	muscle tissue morphogenesis	2/8	82/18670	0.000524496144759075	0.00844175887509448	0.00288759802833171	1281/4851	2
BP	GO:1903845	negative regulation of cellular response to transforming growth factor beta stimulus	2/8	83/18670	0.000537331385684406	0.00844175887509448	0.00288759802833171	2201/2200	2
BP	GO:0048644	muscle organ morphogenesis	2/8	88/18670	0.000603790595198245	0.00917710212662379	0.00313913041094069	1281/4851	2
BP	GO:0048568	embryonic organ development	3/8	428/18670	0.000614881214514157	0.00917710212662379	0.00313913041094069	2201/4851/2200	3
BP	GO:0030510	regulation of BMP signaling pathway	2/8	91/18670	0.000645488931551907	0.00939894858869485	0.00321501547422516	4851/2200	2
BP	GO:0070167	regulation of biomineral tissue development	2/8	94/18670	0.000688551086072263	0.00978726186631288	0.00334784237338394	2201/4851	2
BP	GO:0002683	negative regulation of immune system process	3/8	463/18670	0.00077328596245446	0.0105663043772126	0.00361432257635411	1281/4851/2200	3
BP	GO:0060840	artery development	2/8	100/18670	0.000778756101503103	0.0105663043772126	0.00361432257635411	1281/4851	2
BP	GO:0045185	maintenance of protein location	2/8	105/18670	0.000858070473080862	0.0113837349428728	0.00389393384275292	2201/2200	2
BP	GO:0017015	regulation of transforming growth factor beta receptor signaling pathway	2/8	120/18670	0.00111848586318149	0.0145160013112902	0.00496536058254484	2201/2200	2
BP	GO:1903844	regulation of cellular response to transforming growth factor beta stimulus	2/8	122/18670	0.00115574245927096	0.0146803882592503	0.00502159097645166	2201/2200	2
BP	GO:0030326	embryonic limb morphogenesis	2/8	125/18670	0.00121274060848109	0.0147105154078977	0.00503189630456169	2201/4851	2
BP	GO:0035113	embryonic appendage morphogenesis	2/8	125/18670	0.00121274060848109	0.0147105154078977	0.00503189630456169	2201/4851	2
BP	GO:0045667	regulation of osteoblast differentiation	2/8	126/18670	0.00123203646632309	0.0147105154078977	0.00503189630456169	2201/4851	2
BP	GO:0048565	digestive tract development	2/8	134/18670	0.00139172573820157	0.0162913777589478	0.0055726479506936	1281/4851	2
BP	GO:0072006	nephron development	2/8	142/18670	0.00156084153963448	0.017919661522342	0.00612962062123663	59/4851	2
BP	GO:0055123	digestive system development	2/8	146/18670	0.00164891874698185	0.0182992357770613	0.00625945823988343	1281/4851	2
BP	GO:0035107	appendage morphogenesis	2/8	148/18670	0.00169383444611476	0.0182992357770613	0.00625945823988343	2201/4851	2
BP	GO:0035108	limb morphogenesis	2/8	148/18670	0.00169383444611476	0.0182992357770613	0.00625945823988343	2201/4851	2
BP	GO:0048592	eye morphogenesis	2/8	149/18670	0.00171651122866906	0.0182992357770613	0.00625945823988343	2201/2200	2
BP	GO:1903707	negative regulation of hemopoiesis	2/8	155/18670	0.00185563085818655	0.0194352916199538	0.00664805884558061	4851/2200	2
BP	GO:0030509	BMP signaling pathway	2/8	157/18670	0.00190316704457454	0.0195894952691552	0.00670080592826609	4851/2200	2
BP	GO:0031214	biomineral tissue development	2/8	163/18670	0.00204925366873045	0.0207356684785098	0.0070928672923052	2201/4851	2
BP	GO:0071772	response to BMP	2/8	170/18670	0.0022262598736709	0.0217881499111726	0.00745288033636161	4851/2200	2
BP	GO:0071773	cellular response to BMP stimulus	2/8	170/18670	0.0022262598736709	0.0217881499111726	0.00745288033636161	4851/2200	2
BP	GO:0048736	appendage development	2/8	179/18670	0.0024641876441642	0.023351111485175	0.00798750882151803	2201/4851	2
BP	GO:0060173	limb development	2/8	179/18670	0.0024641876441642	0.023351111485175	0.00798750882151803	2201/4851	2
BP	GO:0030278	regulation of ossification	2/8	203/18670	0.00315507026219853	0.0294308897895706	0.0100671649813571	2201/4851	2
BP	GO:0002064	epithelial cell development	2/8	207/18670	0.00327812825570808	0.0301083472101188	0.0102988968681355	59/4851	2
BP	GO:0001649	osteoblast differentiation	2/8	225/18670	0.00385957104991248	0.0305354120471463	0.0104449791715532	2201/4851	2
BP	GO:0007160	cell-matrix adhesion	2/8	225/18670	0.00385957104991248	0.0305354120471463	0.0104449791715532	1281/10516	2
BP	GO:0003183	mitral valve morphogenesis	1/8	10/18670	0.00427772536209081	0.0305354120471463	0.0104449791715532	4851	1
BP	GO:0003211	cardiac ventricle formation	1/8	10/18670	0.00427772536209081	0.0305354120471463	0.0104449791715532	4851	1
BP	GO:0007440	foregut morphogenesis	1/8	10/18670	0.00427772536209081	0.0305354120471463	0.0104449791715532	4851	1
BP	GO:0038063	collagen-activated tyrosine kinase receptor signaling pathway	1/8	10/18670	0.00427772536209081	0.0305354120471463	0.0104449791715532	1287	1
BP	GO:0046532	regulation of photoreceptor cell differentiation	1/8	10/18670	0.00427772536209081	0.0305354120471463	0.0104449791715532	4851	1
BP	GO:0060346	bone trabecula formation	1/8	10/18670	0.00427772536209081	0.0305354120471463	0.0104449791715532	2201	1
BP	GO:0060768	regulation of epithelial cell proliferation involved in prostate gland development	1/8	10/18670	0.00427772536209081	0.0305354120471463	0.0104449791715532	4851	1
BP	GO:0046578	regulation of Ras protein signal transduction	2/8	238/18670	0.00430745081744228	0.0305354120471463	0.0104449791715532	1281/4851	2
BP	GO:0002328	pro-B cell differentiation	1/8	11/18670	0.00470461594071347	0.0305354120471463	0.0104449791715532	4851	1
BP	GO:0003174	mitral valve development	1/8	11/18670	0.00470461594071347	0.0305354120471463	0.0104449791715532	4851	1
BP	GO:0003264	regulation of cardioblast proliferation	1/8	11/18670	0.00470461594071347	0.0305354120471463	0.0104449791715532	4851	1
BP	GO:0060379	cardiac muscle cell myoblast differentiation	1/8	11/18670	0.00470461594071347	0.0305354120471463	0.0104449791715532	4851	1
BP	GO:0060525	prostate glandular acinus development	1/8	11/18670	0.00470461594071347	0.0305354120471463	0.0104449791715532	4851	1
BP	GO:0060767	epithelial cell proliferation involved in prostate gland development	1/8	11/18670	0.00470461594071347	0.0305354120471463	0.0104449791715532	4851	1
BP	GO:0060837	blood vessel endothelial cell differentiation	1/8	11/18670	0.00470461594071347	0.0305354120471463	0.0104449791715532	4851	1
BP	GO:0060947	cardiac vascular smooth muscle cell differentiation	1/8	11/18670	0.00470461594071347	0.0305354120471463	0.0104449791715532	4851	1
BP	GO:0061314	Notch signaling involved in heart development	1/8	11/18670	0.00470461594071347	0.0305354120471463	0.0104449791715532	4851	1
BP	GO:0070278	extracellular matrix constituent secretion	1/8	11/18670	0.00470461594071347	0.0305354120471463	0.0104449791715532	4851	1
BP	GO:0071372	cellular response to follicle-stimulating hormone stimulus	1/8	11/18670	0.00470461594071347	0.0305354120471463	0.0104449791715532	4851	1
BP	GO:1901201	regulation of extracellular matrix assembly	1/8	11/18670	0.00470461594071347	0.0305354120471463	0.0104449791715532	4851	1
BP	GO:1903011	negative regulation of bone development	1/8	11/18670	0.00470461594071347	0.0305354120471463	0.0104449791715532	2200	1
BP	GO:2001204	regulation of osteoclast development	1/8	11/18670	0.00470461594071347	0.0305354120471463	0.0104449791715532	2200	1
BP	GO:0090596	sensory organ morphogenesis	2/8	256/18670	0.00496586190852603	0.0305354120471463	0.0104449791715532	2201/2200	2
BP	GO:0003161	cardiac conduction system development	1/8	12/18670	0.00513134636959367	0.0305354120471463	0.0104449791715532	4851	1
BP	GO:0003207	cardiac chamber formation	1/8	12/18670	0.00513134636959367	0.0305354120471463	0.0104449791715532	4851	1
BP	GO:0009886	post-embryonic animal morphogenesis	1/8	12/18670	0.00513134636959367	0.0305354120471463	0.0104449791715532	2200	1
BP	GO:0045955	negative regulation of calcium ion-dependent exocytosis	1/8	12/18670	0.00513134636959367	0.0305354120471463	0.0104449791715532	4851	1
BP	GO:0060742	epithelial cell differentiation involved in prostate gland development	1/8	12/18670	0.00513134636959367	0.0305354120471463	0.0104449791715532	4851	1
BP	GO:0072017	distal tubule development	1/8	12/18670	0.00513134636959367	0.0305354120471463	0.0104449791715532	4851	1
BP	GO:1902337	regulation of apoptotic process involved in morphogenesis	1/8	12/18670	0.00513134636959367	0.0305354120471463	0.0104449791715532	4851	1
BP	GO:2000121	regulation of removal of superoxide radicals	1/8	12/18670	0.00513134636959367	0.0305354120471463	0.0104449791715532	10516	1
BP	GO:2001223	negative regulation of neuron migration	1/8	12/18670	0.00513134636959367	0.0305354120471463	0.0104449791715532	1281	1
BP	GO:0003157	endocardium development	1/8	13/18670	0.00555791670023154	0.0305354120471463	0.0104449791715532	4851	1
BP	GO:0038065	collagen-activated signaling pathway	1/8	13/18670	0.00555791670023154	0.0305354120471463	0.0104449791715532	1287	1
BP	GO:0048505	regulation of timing of cell differentiation	1/8	13/18670	0.00555791670023154	0.0305354120471463	0.0104449791715532	4851	1
BP	GO:0048711	positive regulation of astrocyte differentiation	1/8	13/18670	0.00555791670023154	0.0305354120471463	0.0104449791715532	4851	1
BP	GO:0048715	negative regulation of oligodendrocyte differentiation	1/8	13/18670	0.00555791670023154	0.0305354120471463	0.0104449791715532	4851	1
BP	GO:0061430	bone trabecula morphogenesis	1/8	13/18670	0.00555791670023154	0.0305354120471463	0.0104449791715532	2201	1
BP	GO:0070986	left/right axis specification	1/8	13/18670	0.00555791670023154	0.0305354120471463	0.0104449791715532	4851	1
BP	GO:0072044	collecting duct development	1/8	13/18670	0.00555791670023154	0.0305354120471463	0.0104449791715532	4851	1
BP	GO:0061448	connective tissue development	2/8	273/18670	0.00562805749278565	0.0305354120471463	0.0104449791715532	59/4851	2
BP	GO:0060485	mesenchyme development	2/8	278/18670	0.00583021482605264	0.0305354120471463	0.0104449791715532	59/4851	2
BP	GO:0003188	heart valve formation	1/8	14/18670	0.00598432698411411	0.0305354120471463	0.0104449791715532	4851	1
BP	GO:0003214	cardiac left ventricle morphogenesis	1/8	14/18670	0.00598432698411411	0.0305354120471463	0.0104449791715532	4851	1
BP	GO:0040034	regulation of development, heterochronic	1/8	14/18670	0.00598432698411411	0.0305354120471463	0.0104449791715532	4851	1
BP	GO:0045605	negative regulation of epidermal cell differentiation	1/8	14/18670	0.00598432698411411	0.0305354120471463	0.0104449791715532	4851	1
BP	GO:1901213	regulation of transcription from RNA polymerase II promoter involved in heart development	1/8	14/18670	0.00598432698411411	0.0305354120471463	0.0104449791715532	4851	1
BP	GO:1903054	negative regulation of extracellular matrix organization	1/8	14/18670	0.00598432698411411	0.0305354120471463	0.0104449791715532	4851	1
BP	GO:1904748	regulation of apoptotic process involved in development	1/8	14/18670	0.00598432698411411	0.0305354120471463	0.0104449791715532	4851	1
BP	GO:1905651	regulation of artery morphogenesis	1/8	14/18670	0.00598432698411411	0.0305354120471463	0.0104449791715532	4851	1
BP	GO:0048569	post-embryonic animal organ development	1/8	15/18670	0.00641057727271432	0.031629046543888	0.0108190690813969	2200	1
BP	GO:0060253	negative regulation of glial cell proliferation	1/8	15/18670	0.00641057727271432	0.031629046543888	0.0108190690813969	4851	1
BP	GO:0060841	venous blood vessel development	1/8	15/18670	0.00641057727271432	0.031629046543888	0.0108190690813969	4851	1
BP	GO:0072148	epithelial cell fate commitment	1/8	15/18670	0.00641057727271432	0.031629046543888	0.0108190690813969	4851	1
BP	GO:0050768	negative regulation of neurogenesis	2/8	295/18670	0.00654246462053229	0.0320151752332605	0.0109511487177158	1281/4851	2
BP	GO:0003222	ventricular trabecula myocardium morphogenesis	1/8	16/18670	0.00683666761749158	0.0326519245411398	0.0111689559393126	4851	1
BP	GO:0032354	response to follicle-stimulating hormone	1/8	16/18670	0.00683666761749158	0.0326519245411398	0.0111689559393126	4851	1
BP	GO:0045618	positive regulation of keratinocyte differentiation	1/8	16/18670	0.00683666761749158	0.0326519245411398	0.0111689559393126	4851	1
BP	GO:0003184	pulmonary valve morphogenesis	1/8	17/18670	0.00726259806989116	0.0332605514692951	0.0113771435864291	4851	1
BP	GO:0003198	epithelial to mesenchymal transition involved in endocardial cushion formation	1/8	17/18670	0.00726259806989116	0.0332605514692951	0.0113771435864291	4851	1
BP	GO:0061323	cell proliferation involved in heart morphogenesis	1/8	17/18670	0.00726259806989116	0.0332605514692951	0.0113771435864291	4851	1
BP	GO:2000136	regulation of cell proliferation involved in heart morphogenesis	1/8	17/18670	0.00726259806989116	0.0332605514692951	0.0113771435864291	4851	1
BP	GO:2000811	negative regulation of anoikis	1/8	17/18670	0.00726259806989116	0.0332605514692951	0.0113771435864291	4851	1
BP	GO:0043010	camera-type eye development	2/8	314/18670	0.00738364570375415	0.0332605514692951	0.0113771435864291	2201/2200	2
BP	GO:0051961	negative regulation of nervous system development	2/8	315/18670	0.00742922692210045	0.0332605514692951	0.0113771435864291	1281/4851	2
BP	GO:0007221	positive regulation of transcription of Notch receptor target	1/8	18/18670	0.00768836868134459	0.0332605514692951	0.0113771435864291	4851	1
BP	GO:0010832	negative regulation of myotube differentiation	1/8	18/18670	0.00768836868134459	0.0332605514692951	0.0113771435864291	4851	1
BP	GO:0036035	osteoclast development	1/8	18/18670	0.00768836868134459	0.0332605514692951	0.0113771435864291	2200	1
BP	GO:0045683	negative regulation of epidermis development	1/8	18/18670	0.00768836868134459	0.0332605514692951	0.0113771435864291	4851	1
BP	GO:0060977	coronary vasculature morphogenesis	1/8	18/18670	0.00768836868134459	0.0332605514692951	0.0113771435864291	4851	1
BP	GO:0071371	cellular response to gonadotropin stimulus	1/8	18/18670	0.00768836868134459	0.0332605514692951	0.0113771435864291	4851	1
BP	GO:0060973	cell migration involved in heart development	1/8	19/18670	0.00811397950326975	0.0344462166248732	0.0117827136123167	4851	1
BP	GO:0051235	maintenance of location	2/8	330/18670	0.00812852030164949	0.0344462166248732	0.0117827136123167	2201/2200	2
BP	GO:0030336	negative regulation of cell migration	2/8	334/18670	0.00831990771943144	0.0344462166248732	0.0117827136123167	1281/4851	2
BP	GO:0051056	regulation of small GTPase mediated signal transduction	2/8	338/18670	0.00851335108506589	0.0344462166248732	0.0117827136123167	1281/4851	2
BP	GO:0002320	lymphoid progenitor cell differentiation	1/8	20/18670	0.00853943058707074	0.0344462166248732	0.0117827136123167	4851	1
BP	GO:0003215	cardiac right ventricle morphogenesis	1/8	20/18670	0.00853943058707074	0.0344462166248732	0.0117827136123167	4851	1
BP	GO:0010002	cardioblast differentiation	1/8	20/18670	0.00853943058707074	0.0344462166248732	0.0117827136123167	4851	1
BP	GO:0032495	response to muramyl dipeptide	1/8	20/18670	0.00853943058707074	0.0344462166248732	0.0117827136123167	4851	1
BP	GO:0048745	smooth muscle tissue development	1/8	20/18670	0.00853943058707074	0.0344462166248732	0.0117827136123167	1281	1
BP	GO:0060039	pericardium development	1/8	20/18670	0.00853943058707074	0.0344462166248732	0.0117827136123167	4851	1
BP	GO:0003177	pulmonary valve development	1/8	21/18670	0.00896472198413811	0.0354433047982149	0.0121237787725535	4851	1
BP	GO:0060972	left/right pattern formation	1/8	21/18670	0.00896472198413811	0.0354433047982149	0.0121237787725535	4851	1
BP	GO:2000737	negative regulation of stem cell differentiation	1/8	21/18670	0.00896472198413811	0.0354433047982149	0.0121237787725535	4851	1
BP	GO:2000146	negative regulation of cell motility	2/8	349/18670	0.00905587430790786	0.035568137906717	0.0121664793333388	1281/4851	2
BP	GO:0002052	positive regulation of neuroblast proliferation	1/8	22/18670	0.009389853745848	0.0364009265342289	0.0124513439965449	4851	1
BP	GO:1901522	positive regulation of transcription from RNA polymerase II promoter involved in cellular response to chemical stimulus	1/8	22/18670	0.009389853745848	0.0364009265342289	0.0124513439965449	4851	1
BP	GO:0090130	tissue migration	2/8	360/18670	0.00961378262110197	0.0365745148235539	0.0125107218121651	59/4851	2
BP	GO:0001654	eye development	2/8	362/18670	0.00971686413869993	0.0365745148235539	0.0125107218121651	2201/2200	2
BP	GO:0097150	neuronal stem cell population maintenance	1/8	23/18670	0.00981482592356342	0.0365745148235539	0.0125107218121651	4851	1
BP	GO:0150063	visual system development	2/8	366/18670	0.00992453831865868	0.0365745148235539	0.0125107218121651	2201/2200	2
BP	GO:0048880	sensory system development	2/8	371/18670	0.010186957100338	0.0365745148235539	0.0125107218121651	2201/2200	2
BP	GO:0003181	atrioventricular valve morphogenesis	1/8	24/18670	0.0102396385686325	0.0365745148235539	0.0125107218121651	4851	1
BP	GO:0003272	endocardial cushion formation	1/8	24/18670	0.0102396385686325	0.0365745148235539	0.0125107218121651	4851	1
BP	GO:0045603	positive regulation of endothelial cell differentiation	1/8	24/18670	0.0102396385686325	0.0365745148235539	0.0125107218121651	4851	1
BP	GO:0045606	positive regulation of epidermal cell differentiation	1/8	24/18670	0.0102396385686325	0.0365745148235539	0.0125107218121651	4851	1
BP	GO:0060343	trabecula formation	1/8	24/18670	0.0102396385686325	0.0365745148235539	0.0125107218121651	2201	1
BP	GO:1903010	regulation of bone development	1/8	24/18670	0.0102396385686325	0.0365745148235539	0.0125107218121651	2200	1
BP	GO:2000209	regulation of anoikis	1/8	24/18670	0.0102396385686325	0.0365745148235539	0.0125107218121651	4851	1
BP	GO:2001026	regulation of endothelial cell chemotaxis	1/8	24/18670	0.0102396385686325	0.0365745148235539	0.0125107218121651	4851	1
BP	GO:0014829	vascular smooth muscle contraction	1/8	25/18670	0.0106642917323919	0.0365745148235539	0.0125107218121651	59	1
BP	GO:0019430	removal of superoxide radicals	1/8	25/18670	0.0106642917323919	0.0365745148235539	0.0125107218121651	10516	1
BP	GO:0031069	hair follicle morphogenesis	1/8	25/18670	0.0106642917323919	0.0365745148235539	0.0125107218121651	4851	1
BP	GO:0045662	negative regulation of myoblast differentiation	1/8	25/18670	0.0106642917323919	0.0365745148235539	0.0125107218121651	4851	1
BP	GO:0048103	somatic stem cell division	1/8	25/18670	0.0106642917323919	0.0365745148235539	0.0125107218121651	4851	1
BP	GO:0060561	apoptotic process involved in morphogenesis	1/8	25/18670	0.0106642917323919	0.0365745148235539	0.0125107218121651	4851	1
BP	GO:1903306	negative regulation of regulated secretory pathway	1/8	25/18670	0.0106642917323919	0.0365745148235539	0.0125107218121651	4851	1
BP	GO:0030900	forebrain development	2/8	381/18670	0.0107211726869714	0.0365745148235539	0.0125107218121651	1281/4851	2
BP	GO:0051271	negative regulation of cellular component movement	2/8	384/18670	0.01088386528688	0.0369185657742462	0.0126284082874086	1281/4851	2
BP	GO:0003171	atrioventricular valve development	1/8	26/18670	0.0110887854661617	0.0371910388949354	0.0127216107654368	4851	1
BP	GO:0060740	prostate gland epithelium morphogenesis	1/8	26/18670	0.0110887854661617	0.0371910388949354	0.0127216107654368	4851	1
BP	GO:0045671	negative regulation of osteoclast differentiation	1/8	27/18670	0.0115131198212503	0.0378726804332199	0.0129547738764783	2200	1
BP	GO:0071450	cellular response to oxygen radical	1/8	27/18670	0.0115131198212503	0.0378726804332199	0.0129547738764783	10516	1
BP	GO:0071451	cellular response to superoxide	1/8	27/18670	0.0115131198212503	0.0378726804332199	0.0129547738764783	10516	1
BP	GO:0040013	negative regulation of locomotion	2/8	396/18670	0.011545775274449	0.0378726804332199	0.0129547738764783	1281/4851	2
BP	GO:0001503	ossification	2/8	398/18670	0.0116578194463242	0.0379072607703395	0.0129666024675057	2201/4851	2
BP	GO:0003180	aortic valve morphogenesis	1/8	28/18670	0.0119372948489511	0.0379072607703395	0.0129666024675057	4851	1
BP	GO:0034698	response to gonadotropin	1/8	28/18670	0.0119372948489511	0.0379072607703395	0.0129666024675057	4851	1
BP	GO:0035116	embryonic hindlimb morphogenesis	1/8	28/18670	0.0119372948489511	0.0379072607703395	0.0129666024675057	4851	1
BP	GO:0045686	negative regulation of glial cell differentiation	1/8	28/18670	0.0119372948489511	0.0379072607703395	0.0129666024675057	4851	1
BP	GO:0060512	prostate gland morphogenesis	1/8	28/18670	0.0119372948489511	0.0379072607703395	0.0129666024675057	4851	1
BP	GO:0060537	muscle tissue development	2/8	408/18670	0.0122253946282619	0.0382368001477999	0.0130793250968406	1281/4851	2
BP	GO:0007517	muscle organ development	2/8	410/18670	0.0123403756266106	0.0382368001477999	0.0130793250968406	1281/4851	2
BP	GO:0000303	response to superoxide	1/8	29/18670	0.012361310600545	0.0382368001477999	0.0130793250968406	10516	1
BP	GO:0035025	positive regulation of Rho protein signal transduction	1/8	29/18670	0.012361310600545	0.0382368001477999	0.0130793250968406	1281	1
BP	GO:0048730	epidermis morphogenesis	1/8	29/18670	0.012361310600545	0.0382368001477999	0.0130793250968406	4851	1
BP	GO:0000305	response to oxygen radical	1/8	30/18670	0.0127851671272975	0.0387448973350081	0.0132531254218312	10516	1
BP	GO:0003209	cardiac atrium morphogenesis	1/8	30/18670	0.0127851671272975	0.0387448973350081	0.0132531254218312	4851	1
BP	GO:0048873	homeostasis of number of cells within a tissue	1/8	30/18670	0.0127851671272975	0.0387448973350081	0.0132531254218312	4851	1
BP	GO:0070168	negative regulation of biomineral tissue development	1/8	30/18670	0.0127851671272975	0.0387448973350081	0.0132531254218312	4851	1
BP	GO:0043588	skin development	2/8	419/18670	0.0128638069512402	0.0387863270196484	0.0132672969087751	1281/4851	2
BP	GO:0035767	endothelial cell chemotaxis	1/8	31/18670	0.0132088644804618	0.0394284604741784	0.0134869458379452	4851	1
BP	GO:0048710	regulation of astrocyte differentiation	1/8	31/18670	0.0132088644804618	0.0394284604741784	0.0134869458379452	4851	1
BP	GO:0003176	aortic valve development	1/8	32/18670	0.0136324027112764	0.0397002166762538	0.0135799030859442	4851	1
BP	GO:0042491	inner ear auditory receptor cell differentiation	1/8	32/18670	0.0136324027112764	0.0397002166762538	0.0135799030859442	4851	1
BP	GO:0060317	cardiac epithelial to mesenchymal transition	1/8	32/18670	0.0136324027112764	0.0397002166762538	0.0135799030859442	4851	1
BP	GO:0061311	cell surface receptor signaling pathway involved in heart development	1/8	32/18670	0.0136324027112764	0.0397002166762538	0.0135799030859442	4851	1
BP	GO:0061384	heart trabecula morphogenesis	1/8	32/18670	0.0136324027112764	0.0397002166762538	0.0135799030859442	4851	1
BP	GO:0030513	positive regulation of BMP signaling pathway	1/8	33/18670	0.014055781870967	0.0401497692677861	0.0137336775772732	4851	1
BP	GO:0032633	interleukin-4 production	1/8	33/18670	0.014055781870967	0.0401497692677861	0.0137336775772732	4851	1
BP	GO:0036003	positive regulation of transcription from RNA polymerase II promoter in response to stress	1/8	33/18670	0.014055781870967	0.0401497692677861	0.0137336775772732	4851	1
BP	GO:1902692	regulation of neuroblast proliferation	1/8	33/18670	0.014055781870967	0.0401497692677861	0.0137336775772732	4851	1
BP	GO:0043276	anoikis	1/8	34/18670	0.0144790020107445	0.0408097785299934	0.0139594411263664	4851	1
BP	GO:0045920	negative regulation of exocytosis	1/8	34/18670	0.0144790020107445	0.0408097785299934	0.0139594411263664	4851	1
BP	GO:0007265	Ras protein signal transduction	2/8	448/18670	0.0146167560070967	0.0408097785299934	0.0139594411263664	1281/4851	2
BP	GO:0003203	endocardial cushion morphogenesis	1/8	35/18670	0.0149020631818066	0.0408097785299934	0.0139594411263664	4851	1
BP	GO:0003230	cardiac atrium development	1/8	35/18670	0.0149020631818066	0.0408097785299934	0.0139594411263664	4851	1
BP	GO:0045070	positive regulation of viral genome replication	1/8	35/18670	0.0149020631818066	0.0408097785299934	0.0139594411263664	4851	1
BP	GO:0060251	regulation of glial cell proliferation	1/8	35/18670	0.0149020631818066	0.0408097785299934	0.0139594411263664	4851	1
BP	GO:0098751	bone cell development	1/8	35/18670	0.0149020631818066	0.0408097785299934	0.0139594411263664	2200	1
BP	GO:0110111	negative regulation of animal organ morphogenesis	1/8	35/18670	0.0149020631818066	0.0408097785299934	0.0139594411263664	4851	1
BP	GO:0035137	hindlimb morphogenesis	1/8	36/18670	0.0153249654353372	0.0415863834768015	0.0142250875332795	4851	1
BP	GO:0090322	regulation of superoxide metabolic process	1/8	36/18670	0.0153249654353372	0.0415863834768015	0.0142250875332795	10516	1
BP	GO:0003012	muscle system process	2/8	465/18670	0.0156908018299221	0.0419704561028414	0.0143564638701423	59/4851	2
BP	GO:0003156	regulation of animal organ formation	1/8	37/18670	0.0157477088225066	0.0419704561028414	0.0143564638701423	4851	1
BP	GO:0010614	negative regulation of cardiac muscle hypertrophy	1/8	37/18670	0.0157477088225066	0.0419704561028414	0.0143564638701423	4851	1
BP	GO:1905314	semi-lunar valve development	1/8	37/18670	0.0157477088225066	0.0419704561028414	0.0143564638701423	4851	1
BP	GO:0060045	positive regulation of cardiac muscle cell proliferation	1/8	38/18670	0.0161702933944715	0.0423327066829805	0.0144803757321665	4851	1
BP	GO:1902742	apoptotic process involved in development	1/8	38/18670	0.0161702933944715	0.0423327066829805	0.0144803757321665	4851	1
BP	GO:1903706	regulation of hemopoiesis	2/8	475/18670	0.0163384168275913	0.0423327066829805	0.0144803757321665	4851/2200	2
BP	GO:0014741	negative regulation of muscle hypertrophy	1/8	39/18670	0.0165927192023743	0.0423327066829805	0.0144803757321665	4851	1
BP	GO:0030501	positive regulation of bone mineralization	1/8	39/18670	0.0165927192023743	0.0423327066829805	0.0144803757321665	2201	1
BP	GO:0035886	vascular smooth muscle cell differentiation	1/8	39/18670	0.0165927192023743	0.0423327066829805	0.0144803757321665	4851	1
BP	GO:0045684	positive regulation of epidermis development	1/8	39/18670	0.0165927192023743	0.0423327066829805	0.0144803757321665	4851	1
BP	GO:0048713	regulation of oligodendrocyte differentiation	1/8	39/18670	0.0165927192023743	0.0423327066829805	0.0144803757321665	4851	1
BP	GO:2000648	positive regulation of stem cell proliferation	1/8	39/18670	0.0165927192023743	0.0423327066829805	0.0144803757321665	4851	1
BP	GO:2000826	regulation of heart morphogenesis	1/8	39/18670	0.0165927192023743	0.0423327066829805	0.0144803757321665	4851	1
BP	GO:0035315	hair cell differentiation	1/8	40/18670	0.0170149862973443	0.0432253056149556	0.0147856991788793	4851	1
BP	GO:0045616	regulation of keratinocyte differentiation	1/8	41/18670	0.017437094730496	0.0439238209034014	0.0150246341448645	4851	1
BP	GO:1903053	regulation of extracellular matrix organization	1/8	41/18670	0.017437094730496	0.0439238209034014	0.0150246341448645	4851	1
BP	GO:0017145	stem cell division	1/8	42/18670	0.0178590445529319	0.0442400398261424	0.0151328003636985	4851	1
BP	GO:0051154	negative regulation of striated muscle cell differentiation	1/8	42/18670	0.0178590445529319	0.0442400398261424	0.0151328003636985	4851	1
BP	GO:1901031	regulation of response to reactive oxygen species	1/8	42/18670	0.0178590445529319	0.0442400398261424	0.0151328003636985	10516	1
BP	GO:2001222	regulation of neuron migration	1/8	42/18670	0.0178590445529319	0.0442400398261424	0.0151328003636985	1281	1
BP	GO:0045687	positive regulation of glial cell differentiation	1/8	43/18670	0.0182808358157394	0.0450977643884149	0.0154261946422507	4851	1
BP	GO:0003197	endocardial cushion development	1/8	44/18670	0.0187024685699926	0.045387698114982	0.0155253697157833	4851	1
BP	GO:0045601	regulation of endothelial cell differentiation	1/8	44/18670	0.0187024685699926	0.045387698114982	0.0155253697157833	4851	1
BP	GO:0060412	ventricular septum morphogenesis	1/8	44/18670	0.0187024685699926	0.045387698114982	0.0155253697157833	4851	1
BP	GO:0090051	negative regulation of cell migration involved in sprouting angiogenesis	1/8	44/18670	0.0187024685699926	0.045387698114982	0.0155253697157833	4851	1
BP	GO:0014014	negative regulation of gliogenesis	1/8	45/18670	0.0191239428667518	0.046222647333809	0.0158109734334108	4851	1
BP	GO:0002067	glandular epithelial cell differentiation	1/8	46/18670	0.0195452587570639	0.0468615240079002	0.0160295083444109	4851	1
BP	GO:0002437	inflammatory response to antigenic stimulus	1/8	46/18670	0.0195452587570639	0.0468615240079002	0.0160295083444109	4851	1
BP	GO:0070169	positive regulation of biomineral tissue development	1/8	47/18670	0.0199664162919624	0.0474898427342691	0.0162444317913219	2201	1
BP	GO:0120163	negative regulation of cold-induced thermogenesis	1/8	47/18670	0.0199664162919624	0.0474898427342691	0.0162444317913219	4851	1
BP	GO:0002762	negative regulation of myeloid leukocyte differentiation	1/8	48/18670	0.0203874155224657	0.0475440901051251	0.0162629877111774	2200	1
BP	GO:0007528	neuromuscular junction development	1/8	48/18670	0.0203874155224657	0.0475440901051251	0.0162629877111774	1287	1
BP	GO:0030850	prostate gland development	1/8	48/18670	0.0203874155224657	0.0475440901051251	0.0162629877111774	4851	1
BP	GO:0055010	ventricular cardiac muscle tissue morphogenesis	1/8	48/18670	0.0203874155224657	0.0475440901051251	0.0162629877111774	4851	1
BP	GO:0055023	positive regulation of cardiac muscle tissue growth	1/8	48/18670	0.0203874155224657	0.0475440901051251	0.0162629877111774	4851	1
BP	GO:0030857	negative regulation of epithelial cell differentiation	1/8	49/18670	0.0208082564995797	0.0481493377141438	0.016470019424392	4851	1
BP	GO:0048546	digestive tract morphogenesis	1/8	49/18670	0.0208082564995797	0.0481493377141438	0.016470019424392	4851	1
BP	GO:0010718	positive regulation of epithelial to mesenchymal transition	1/8	50/18670	0.0212289392742967	0.0485581484550005	0.0166098577100769	4851	1
BP	GO:0014009	glial cell proliferation	1/8	50/18670	0.0212289392742967	0.0485581484550005	0.0166098577100769	4851	1
BP	GO:0060976	coronary vasculature development	1/8	50/18670	0.0212289392742967	0.0485581484550005	0.0166098577100769	4851	1
BP	GO:0045668	negative regulation of osteoblast differentiation	1/8	51/18670	0.0216494638975947	0.0493310303315421	0.0168742305991698	4851	1
BP	GO:0003179	heart valve morphogenesis	1/8	52/18670	0.022069830420438	0.0497195802301942	0.0170071384371995	4851	1
BP	GO:0060421	positive regulation of heart growth	1/8	52/18670	0.022069830420438	0.0497195802301942	0.0170071384371995	4851	1
BP	GO:2000179	positive regulation of neural precursor cell proliferation	1/8	52/18670	0.022069830420438	0.0497195802301942	0.0170071384371995	4851	1
CC	GO:0044420	extracellular matrix component	5/8	51/19717	5.26918403510047e-12	1.05383680702009e-10	4.43720760850566e-11	1287/1281/2201/10516/2200	5
CC	GO:0062023	collagen-containing extracellular matrix	5/8	406/19717	1.92234500665149e-07	1.92234500665149e-06	8.09408423853261e-07	1287/1281/2201/10516/2200	5
CC	GO:0001527	microfibril	2/8	10/19717	6.47196076594903e-06	4.31464051063269e-05	1.81669074131903e-05	2201/2200	2
CC	GO:0098644	complex of collagen trimers	2/8	19/19717	2.454857237572e-05	0.0001227428618786	5.16812050015157e-05	1287/1281	2
CC	GO:0005788	endoplasmic reticulum lumen	3/8	309/19717	0.000201367765267604	0.000805471061070414	0.000339145709924385	1287/1281/2200	3
CC	GO:0005581	collagen trimer	2/8	87/19717	0.000529689823739407	0.00176563274579802	0.000743424314020221	1287/1281	2
CC	GO:0005604	basement membrane	2/8	95/19717	0.000631174744663698	0.00180335641332485	0.0007593079635052	1287/2200	2
CC	GO:0005583	fibrillar collagen trimer	1/8	11/19717	0.00445523782810509	0.00990052850690019	0.00416864358185271	1281	1
CC	GO:0098643	banded collagen fibril	1/8	11/19717	0.00445523782810509	0.00990052850690019	0.00416864358185271	1281	1
MF	GO:0005201	extracellular matrix structural constituent	5/8	163/17697	3.41389293486984e-09	9.90028951112252e-08	5.74971441662288e-08	1287/1281/2201/10516/2200	5
MF	GO:0097493	structural molecule activity conferring elasticity	3/8	11/17697	9.98760582585166e-09	1.44820284474849e-07	8.41061543229614e-08	2201/10516/2200	3
MF	GO:0005178	integrin binding	3/8	132/17697	2.21030838299541e-05	0.000213663143689556	0.000124087488168163	1281/10516/2200	3
MF	GO:0030020	extracellular matrix structural constituent conferring tensile strength	2/8	41/17697	0.000145343930257677	0.00105374349436816	0.00061197444319022	1287/1281	2
MF	GO:0050839	cell adhesion molecule binding	3/8	499/17697	0.00112263617129183	0.00651128979349264	0.00378151131382512	1281/10516/2200	3
MF	GO:0005351	carbohydrate:proton symporter activity	1/8	10/17697	0.00451250062932529	0.0205600437783143	0.0119404972941208	81031	1
MF	GO:0048407	platelet-derived growth factor binding	1/8	11/17697	0.00496276918786898	0.0205600437783143	0.0119404972941208	1281	1
MF	GO:0005402	carbohydrate:cation symporter activity	1/8	19/17697	0.00855850705516414	0.03102458807497	0.0180179095898193	81031	1
MF	GO:0015295	solute:proton symporter activity	1/8	24/17697	0.0108000650325356	0.0339167928241412	0.0196975929287209	81031	1
MF	GO:0005112	Notch binding	1/8	26/17697	0.011695445801428	0.0339167928241412	0.0196975929287209	4851	1
MF	GO:0015144	carbohydrate transmembrane transporter activity	1/8	37/17697	0.016607375405065	0.0437830806133531	0.0254275604288076	81031	1
KEGG	hsa04926	Relaxin signaling pathway	3/5	129/8112	3.83885749806106e-05	0.000806160074592822	0.000606135394430693	1287/1281/59	3
KEGG	hsa04933	AGE-RAGE signaling pathway in diabetic complications	2/5	100/8112	0.00146860236673121	0.00817602894853916	0.00614739018687155	1287/1281	2
KEGG	hsa05146	Amoebiasis	2/5	102/8112	0.00152747827579833	0.00817602894853916	0.00614739018687155	1287/1281	2
KEGG	hsa04974	Protein digestion and absorption	2/5	103/8112	0.00155733884734079	0.00817602894853916	0.00614739018687155	1287/1281	2
