# Supplementary material for: Whole-Exome Sequencing Identified Genes Responsible for Thoracic Aortic Aneurysms and Dissections in three Chinese Families
Source: Front Genet. 2022 Jun 8;13:910932. doi: 10.3389/fgene.2022.910932 (PMC9215720; doi:10.3389/fgene.2022.910932)
Supplement: Supplementary file 2 [file Table1.XLSX]

## Sheet: Supp.Table1 160 AD genes
Summary of 160 known genes for thoracic aortic aneurysm
Gene		Gene		Gene		Gene		Gene		Gene		Gene		Gene
ACTA2		MT-TS2		FBN2		SEMA3E		CHST3		PLOD1		LIMK1		TPM2
ABCC6		MT-TW		FLNA		SKI		CLIP2		PLOD3		LMNA		TPM3
ACTA2		MYH11		FLNB		SLC25A24		COL1A1		POR		LOX		TREX1
ADA2		MYLK		FMR1		SLC2A10		COL3A1		PRDM16		LRP5		TSC1
ADAR		MYPN		FOXE3		SMAD3		COL4A1		PRKAR1A		LTBP4		TSC2
ALDH18A1		NEDD4L		GAA		SMAD4		COL4A5		PRKCSH		MAP1B		UBR1
ANGPTL6		NKX2-5		GABRD		SMAD6		COL5A1		PRKG1		MAPK1		WDR19
ARF1		NOD2		GANAB		SOX10		COL5A2		PTEN		MARS2		ZMPSTE24
ARFGEF2		NOTCH1		GATA5		STAT1		CRB2		PTPN11		MAT2A		MT-CO2
ATP7A		NPPA		GGCX		STAT3		CRKL		PTPN22		MED12		MT-CO3
B3GAT3		NSMCE2		GMPPB		TAB2		CYP11B1		RAF1		MFAP5		MT-ND1
BAZ1B		OFD1		GTF2I		TBL2		CYP17A1		RERE		MKS1		MT-ND4
BCR		PAM16		GTF2IRD1		TGFB2		EFEMP2		RFC2		MLX		MT-ND5
BGN		PBX1		HGD		TGFB3		ELN		RIN2		MNX1		MT-ND6
BRAF		PCNT		HLA-B		TGFBR1		ENG		RNASEH2A		MT-CO1		MT-TF
C12orf57		PEX12		IFIH1		TGFBR2		ENPP1		RNASEH2B		MT-TQ		MT-TH
CAVIN1		PIGN		IL12B		TGFBR3		EPHB4		RNASEH2C		MT-TS1		MT-TL1
CC2D2A		PIGY		KANSL1		TMEM67		ERMARD		RPGRIP1L		FARSB		SAMHD1
CHD7		PKD1		KCNAB2		TMTC3		EXT1		RYR2		FBLN5		SEC61A1
CHRNG		PKP2		KCNH1		TNXB		EXT2		SALL4		FBN1		SEC63
